# Supplementary material for: Research on the Effect of Oriental Fruit Moth Feeding on the Quality Degradation of Chestnut Rose Juice Based on Metabolomics
Source: Molecules. 2023 Oct 19;28(20):7170. doi: 10.3390/molecules28207170 (PMC10608842; doi:10.3390/molecules28207170)
Supplement: Supplementary file 1 [file molecules-28-07170-s001.zip]

Archive with 1 entries (1 files):
- molecules-2592989-supplementary.pdf
